# Supplementary material for: Whole genome sequencing of a novel Bacillus thuringiensis isolated from Assam soil
Source: BMC Microbiol. 2023 Mar 31;23:91. doi: 10.1186/s12866-023-02821-0 (PMC10064770; doi:10.1186/s12866-023-02821-0)
Supplement: Supplementary file 3 — Additional file 3: Supplementary table 2 [file 12866_2023_2821_MOESM3_ESM.xls]

## Sheet: Islandviewer Results
Island start	Island end	Length	Method	Gene name	Gene ID	Locus	Gene start	Gene end	Strand	Product	External Annotations
630473	651535	21062	Predicted by at least one method			s15_03471	630473	630724	1	hypothetical protein
630473	651535	21062	Predicted by at least one method		prsA1	s15_03472	630928	631797	-1	Foldase protein PrsA 1 precursor
630473	651535	21062	Predicted by at least one method			s15_03473	632222	632416	-1	hypothetical protein
630473	651535	21062	Predicted by at least one method			s15_03474	632532	632867	1	hypothetical protein
630473	651535	21062	Predicted by at least one method		hpr	s15_03475	632873	633430	-1	HTH-type transcriptional regulator Hpr
630473	651535	21062	Predicted by at least one method			s15_03476	633729	634091	-1	YtxH-like protein
630473	651535	21062	Predicted by at least one method			s15_03477	634272	634706	-1	HIT-like protein
630473	651535	21062	Predicted by at least one method		ecsA_4	s15_03478	635282	636013	1	ABC-type transporter ATP-binding protein EcsA
630473	651535	21062	Predicted by at least one method			s15_03479	636006	637217	1	Bacterial ABC transporter protein EcsB
630473	651535	21062	Predicted by at least one method			s15_03480	637231	637938	1	EcsC protein family protein
630473	651535	21062	Predicted by at least one method			s15_03481	637979	638104	-1	Protein of unknown function (Tiny_TM_bacill)
630473	651535	21062	Predicted by at least one method		tetR	s15_03482	638260	638841	1	Tetracycline repressor protein class A from transposon 1721
630473	651535	21062	Predicted by at least one method			s15_03483	638844	639011	1	hypothetical protein
630473	651535	21062	Predicted by at least one method			s15_03484	639091	639567	1	Bacterial membrane flanked domain protein
630473	651535	21062	Predicted by at least one method			s15_03485	639560	641011	1	Bacterial membrane flanked domain protein
630473	651535	21062	Predicted by at least one method			s15_03486	641211	641864	1	hypothetical protein
630473	651535	21062	Predicted by at least one method		mtrR	s15_03487	642432	642968	1	HTH-type transcriptional regulator MtrR
630473	651535	21062	Predicted by at least one method		sdrD	s15_03488	643293	649577	1	Serine-aspartate repeat-containing protein D precursor
630473	651535	21062	Predicted by at least one method			s15_03489	650055	650792	1	hypothetical protein
630473	651535	21062	Predicted by at least one method		fabG_12	s15_03490	650789	651535	1	3-oxoacyl-[acyl-carrier-protein] reductase FabG
794526	813677	19151	Predicted by at least one method		prpE	s15_04232	793709	794563	-1	Bis(5'-nucleosyl)-tetraphosphatase PrpE [asymmetrical]
794526	813677	19151	Predicted by at least one method		rodA_3	s15_04233	794526	795686	-1	Rod shape-determining protein RodA
794526	813677	19151	Predicted by at least one method		kfoC	s15_04234	795805	796731	-1	Chondroitin synthase
794526	813677	19151	Predicted by at least one method			s15_04235	796745	797497	-1	hypothetical protein
794526	813677	19151	Predicted by at least one method		mycF	s15_04236	797712	798557	-1	Mycinamicin III 3''-O-methyltransferase
794526	813677	19151	Predicted by at least one method			s15_04237	798680	799558	-1	Collagen triple helix repeat (20 copies)
794526	813677	19151	Predicted by at least one method		sunS_2	s15_04238	799724	800821	1	SPBc2 prophage-derived glycosyltransferase SunS
794526	813677	19151	Predicted by at least one method			s15_04239	801133	801822	1	bifunctional 3-demethylubiquinone-9 3-methyltransferase/ 2-octaprenyl-6-hydroxy phenol methylase
794526	813677	19151	Predicted by at least one method			s15_04240	801819	802505	1	hypothetical protein
794526	813677	19151	Predicted by at least one method			s15_04241	802519	803199	1	hypothetical protein
794526	813677	19151	Predicted by at least one method		rmlA	s15_04242	803214	803951	1	Glucose-1-phosphate thymidylyltransferase
794526	813677	19151	Predicted by at least one method		rfbC_1	s15_04243	803960	804505	1	dTDP-4-dehydrorhamnose 3,5-epimerase
794526	813677	19151	Predicted by at least one method		rffG	s15_04244	804521	805492	1	dTDP-glucose 4,6-dehydratase 2
794526	813677	19151	Predicted by at least one method		rmlD_1	s15_04245	805505	806359	1	dTDP-4-dehydrorhamnose reductase
794526	813677	19151	Predicted by at least one method		fabI	s15_04246	806468	807238	1	Enoyl-[acyl-carrier-protein] reductase [NADH] FabI
794526	813677	19151	Predicted by at least one method			s15_04247	807401	807925	1	hypothetical protein
794526	813677	19151	Predicted by at least one method		cotZ_1	s15_04248	807974	808438	-1	Spore coat protein Z
794526	813677	19151	Predicted by at least one method		yjcA	s15_04249	808564	808923	1	Sporulation protein YjcA
794526	813677	19151	Predicted by at least one method			s15_04250	809286	809789	-1	hypothetical protein
794526	813677	19151	Predicted by at least one method		cotZ_2	s15_04251	809957	810424	-1	Spore coat protein Z
794526	813677	19151	Predicted by at least one method		yjcD	s15_04252	810569	812635	-1	Putative ATP-dependent DNA helicase YjcD
794526	813677	19151	Predicted by at least one method		yjcF_1	s15_04253	812735	813157	-1	putative N-acetyltransferase YjcF
794526	813677	19151	Predicted by at least one method			s15_04254	813159	813677	-1	2',5' RNA ligase family
855850	872294	16444	Predicted by at least one method			s15_04294	855850	857556	-1	chromosome segregation protein
855850	872294	16444	Predicted by at least one method			s15_04295	857519	857644	-1	hypothetical protein
855850	872294	16444	Predicted by at least one method			s15_04296	857625	858746	-1	hypothetical protein
855850	872294	16444	Predicted by at least one method			s15_04297	858874	859569	-1	Peptidase S24-like protein
855850	872294	16444	Predicted by at least one method			s15_04298	859988	861064	1	Replication initiation factor
855850	872294	16444	Predicted by at least one method			s15_04299	861079	861276	1	Helix-turn-helix domain protein
855850	872294	16444	Predicted by at least one method			s15_04300	861277	862386	1	Putative prophage phiRv2 integrase
855850	872294	16444	Predicted by at least one method			s15_04301	862412	862780	1	hypothetical protein
855850	872294	16444	Predicted by at least one method			s15_04302	862825	863103	1	hypothetical protein
855850	872294	16444	Predicted by at least one method			s15_04304	863699	864166	-1	hypothetical protein
855850	872294	16444	Predicted by at least one method			s15_04305	864776	864997	-1	hypothetical protein
855850	872294	16444	Predicted by at least one method			s15_04306	865165	865920	-1	ubiquinone/menaquinone biosynthesis methyltransferase
855850	872294	16444	Predicted by at least one method			s15_04307	866442	866669	1	hypothetical protein
855850	872294	16444	Predicted by at least one method		dacB_1	s15_04308	866822	868108	1	D-alanyl-D-alanine carboxypeptidase DacB precursor
855850	872294	16444	Predicted by at least one method		sipW	s15_04309	868305	868874	1	Signal peptidase I W
855850	872294	16444	Predicted by at least one method		tasA_3	s15_04310	868937	869524	1	Spore coat-associated protein N precursor
855850	872294	16444	Predicted by at least one method		pls	s15_04311	869659	870699	1	Surface protein precursor
855850	872294	16444	Predicted by at least one method		tasA_4	s15_04312	871088	871681	1	Spore coat-associated protein N precursor
855850	872294	16444	Predicted by at least one method		sinR_2	s15_04313	871757	872080	-1	HTH-type transcriptional regulator SinR
855850	872294	16444	Predicted by at least one method			s15_04314	872160	872294	-1	Anti-repressor SinI
1911186	2019352	108166	Predicted by at least one method		hup_1	s15_00225	1911186	1911458	-1	DNA-binding protein HU
1911186	2019352	108166	Predicted by at least one method			s15_00224	1912000	1912293	1	hypothetical protein
1911186	2019352	108166	Predicted by at least one method			s15_00223	1913208	1914281	1	Patatin-like phospholipase
1911186	2019352	108166	Predicted by at least one method			s15_00222	1914975	1915409	1	hypothetical protein
1911186	2019352	108166	Predicted by at least one method			s15_00221	1915645	1916346	1	hypothetical protein
1911186	2019352	108166	Predicted by at least one method		tasA_1	s15_00220	1917520	1918113	-1	Spore coat-associated protein N precursor
1911186	2019352	108166	Predicted by at least one method		blaZ_1	s15_00219	1918583	1918906	1	Beta-lactamase 3 precursor
1911186	2019352	108166	Predicted by at least one method		graR_1	s15_00218	1919270	1919974	1	Response regulator protein GraR
1911186	2019352	108166	Predicted by at least one method		graS_1	s15_00217	1919974	1920960	1	Sensor histidine kinase GraS
1911186	2019352	108166	Predicted by at least one method		yxdL_1	s15_00216	1921103	1921873	1	ABC transporter ATP-binding protein YxdL
1911186	2019352	108166	Predicted by at least one method		yxdM_1	s15_00215	1921848	1923821	1	ABC transporter permease protein YxdM
1911186	2019352	108166	Predicted by at least one method			s15_00214	1923858	1924601	1	hypothetical protein
1911186	2019352	108166	Predicted by at least one method			s15_00213	1925349	1925735	1	Helix-turn-helix domain protein
1911186	2019352	108166	Predicted by at least one method			s15_00055	1930253	1931950	1	hypothetical protein
1911186	2019352	108166	Predicted by at least one method		rsfA_1	s15_00054	1932112	1932579	-1	Prespore-specific transcriptional regulator RsfA
1911186	2019352	108166	Predicted by at least one method			s15_00053	1932934	1934574	1	Thermophilic serine proteinase precursor
1911186	2019352	108166	Predicted by at least one method		yxaF_1	s15_00052	1934706	1935296	-1	putative HTH-type transcriptional regulator YxaF
1911186	2019352	108166	Predicted by at least one method		inlJ	s15_00607	1938972	1940786	1	Internalin-J precursor
1911186	2019352	108166	Predicted by at least one method			s15_00608	1941105	1941440	1	hypothetical protein
1911186	2019352	108166	Predicted by at least one method			s15_00609	1941623	1942030	1	Nucleotidyltransferase domain protein
1911186	2019352	108166	Predicted by at least one method			s15_00610	1942020	1942433	1	hypothetical protein
1911186	2019352	108166	Predicted by at least one method			s15_00611	1942849	1943259	1	hypothetical protein
1911186	2019352	108166	Predicted by at least one method			s15_00612	1943977	1944456	-1	CAAX amino terminal protease self- immunity
1911186	2019352	108166	Predicted by at least one method		mcpB_2	s15_00613	1945393	1947150	1	Methyl-accepting chemotaxis protein McpB
1911186	2019352	108166	Predicted by at least one method		sasP-C_1	s15_00614	1947322	1947537	1	Small, acid-soluble spore protein C
1911186	2019352	108166	Predicted by at least one method			s15_00615	1947610	1948026	-1	F0F1 ATP synthase subunit alpha
1911186	2019352	108166	Predicted by at least one method		nagJ	s15_00616	1948754	1950955	1	O-GlcNAcase NagJ precursor
1911186	2019352	108166	Predicted by at least one method			s15_00617	1951693	1951854	1	hypothetical protein
1911186	2019352	108166	Predicted by at least one method			s15_00618	1951925	1952053	-1	hypothetical protein
1911186	2019352	108166	Predicted by at least one method		rapJ_1	s15_00619	1952050	1953144	-1	Response regulator aspartate phosphatase J
1911186	2019352	108166	Predicted by at least one method		npr_1	s15_00620	1953442	1953657	1	Bacillolysin precursor
1911186	2019352	108166	Predicted by at least one method		yttA_1	s15_00621	1953768	1954718	-1	putative membrane protein YttA
1911186	2019352	108166	Predicted by at least one method		mutT_2	s15_00622	1955019	1955402	1	8-oxo-dGTP diphosphatase
1911186	2019352	108166	Predicted by at least one method			s15_00623	1955868	1956614	1	Zeta toxin
1911186	2019352	108166	Predicted by at least one method			s15_00624	1956711	1956824	1	hypothetical protein
1911186	2019352	108166	Predicted by at least one method			s15_00625	1957054	1957977	1	hypothetical protein
1911186	2019352	108166	Predicted by at least one method			s15_00626	1958052	1958414	1	hypothetical protein
1911186	2019352	108166	Predicted by at least one method			s15_00627	1958483	1958812	1	MazG-like family protein
1911186	2019352	108166	Predicted by at least one method			s15_00628	1958960	1960642	1	hypothetical protein
1911186	2019352	108166	Predicted by at least one method		lrpC_2	s15_00629	1960805	1961236	-1	HTH-type transcriptional regulator LrpC
1911186	2019352	108166	Predicted by at least one method		mtcA1_1	s15_00630	1961404	1961985	1	Beta-carbonic anhydrase 1
1911186	2019352	108166	Predicted by at least one method		cynS	s15_00631	1962017	1962466	1	Cyanate hydratase
1911186	2019352	108166	Predicted by at least one method		ywdJ_1	s15_00632	1962594	1963874	1	Putative purine permease YwdJ
1911186	2019352	108166	Predicted by at least one method			s15_00633	1964500	1964952	1	hypothetical protein
1911186	2019352	108166	Predicted by at least one method			s15_00634	1964993	1965988	1	hypothetical protein
1911186	2019352	108166	Predicted by at least one method			s15_00636	1966324	1966521	1	hypothetical protein
1911186	2019352	108166	Predicted by at least one method			s15_00637	1966715	1966975	1	hypothetical protein
1911186	2019352	108166	Predicted by at least one method		sap_3	s15_00638	1967399	1968610	1	S-layer protein sap precursor
1911186	2019352	108166	Predicted by at least one method		immA	s15_00639	1968874	1969302	-1	Metallopeptidase ImmA
1911186	2019352	108166	Predicted by at least one method		immR_1	s15_00640	1969325	1969753	-1	HTH-type transcriptional regulator ImmR
1911186	2019352	108166	Predicted by at least one method			s15_00641	1969890	1970126	1	hypothetical protein
1911186	2019352	108166	Predicted by at least one method			s15_00642	1970199	1971095	1	Replication initiation and membrane attachment
1911186	2019352	108166	Predicted by at least one method			s15_00643	1971199	1971585	1	hypothetical protein
1911186	2019352	108166	Predicted by at least one method			s15_00644	1971822	1972790	1	hypothetical protein
1911186	2019352	108166	Predicted by at least one method		mepM_1	s15_00645	1972927	1973748	1	Murein DD-endopeptidase MepM
1911186	2019352	108166	Predicted by at least one method		cwlA	s15_00646	1974020	1974904	1	N-acetylmuramoyl-L-alanine amidase CwlA precursor
1911186	2019352	108166	Predicted by at least one method			s15_00647	1975591	1975827	1	hemolysin XhlA
1911186	2019352	108166	Predicted by at least one method			s15_00648	1975827	1976066	1	hypothetical protein
1911186	2019352	108166	Predicted by at least one method		atl	s15_00649	1976063	1977118	1	Bifunctional autolysin precursor
1911186	2019352	108166	Predicted by at least one method			s15_00650	1977454	1978029	1	hypothetical protein
1911186	2019352	108166	Predicted by at least one method			s15_00651	1980792	1981124	1	hypothetical protein
1911186	2019352	108166	Predicted by at least one method			s15_00652	1981415	1982224	1	bifunctional 3-demethylubiquinone-9 3-methyltransferase/ 2-octaprenyl-6-hydroxy phenol methylase
1911186	2019352	108166	Predicted by at least one method			s15_00653	1982656	1983054	1	Transposase IS200 like protein
1911186	2019352	108166	Predicted by at least one method			s15_00654	1983066	1984178	1	putative transposase
1911186	2019352	108166	Predicted by at least one method			s15_00655	1984299	1984940	-1	Ribonuclease
1911186	2019352	108166	Predicted by at least one method			s15_00656	1985163	1985441	1	hypothetical protein
1911186	2019352	108166	Predicted by at least one method			s15_00657	1985484	1985846	1	hypothetical protein
1911186	2019352	108166	Predicted by at least one method			s15_00658	1985843	1987432	1	Ribonuclease
1911186	2019352	108166	Predicted by at least one method			s15_00659	1987429	1988082	1	hypothetical protein
1911186	2019352	108166	Predicted by at least one method			s15_00660	1988323	1988892	1	hypothetical protein
1911186	2019352	108166	Predicted by at least one method		lytB_1	s15_00170	1990687	1991724	1	Putative endo-beta-N-acetylglucosaminidase precursor
1911186	2019352	108166	Predicted by at least one method		puuR_1	s15_00171	1991875	1992429	-1	HTH-type transcriptional regulator PuuR
1911186	2019352	108166	Predicted by at least one method			s15_00172	1993043	1993546	1	hypothetical protein
1911186	2019352	108166	Predicted by at least one method		pgdA_1	s15_00173	1993681	1994502	1	Peptidoglycan-N-acetylglucosamine deacetylase
1911186	2019352	108166	Predicted by at least one method			s15_00174	1994724	1995074	1	hypothetical protein
1911186	2019352	108166	Predicted by at least one method			s15_00175	1995206	1995457	-1	hypothetical protein
1911186	2019352	108166	Predicted by at least one method		bm3R1_1	s15_00176	1996113	1996682	-1	HTH-type transcriptional repressor Bm3R1
1911186	2019352	108166	Predicted by at least one method		asnO_1	s15_00177	1997084	1998910	1	Asparagine synthetase [glutamine-hydrolyzing] 3
1911186	2019352	108166	Predicted by at least one method			s15_00178	1999092	1999985	-1	Helix-turn-helix domain protein
1911186	2019352	108166	Predicted by at least one method			s15_00179	2003134	2004252	1	putative transposase
1911186	2019352	108166	Predicted by at least one method			s15_00097	2007091	2007387	1	hypothetical protein
1911186	2019352	108166	Predicted by at least one method			s15_00098	2007587	2008498	-1	hypothetical protein
1911186	2019352	108166	Predicted by at least one method			s15_00099	2008555	2009307	-1	hypothetical protein
1911186	2019352	108166	Predicted by at least one method			s15_00100	2009596	2010897	-1	T5orf172 domain protein
1911186	2019352	108166	Predicted by at least one method			s15_00101	2011562	2011702	-1	hypothetical protein
1911186	2019352	108166	Predicted by at least one method			s15_00102	2012841	2013179	-1	hypothetical protein
1911186	2019352	108166	Predicted by at least one method			s15_00103	2013529	2013747	1	hypothetical protein
1911186	2019352	108166	Predicted by at least one method			s15_00104	2013859	2014407	1	PD-(D/E)XK nuclease family transposase
1911186	2019352	108166	Predicted by at least one method			s15_00105	2014977	2015135	1	hypothetical protein
1911186	2019352	108166	Predicted by at least one method			s15_00106	2015541	2016059	-1	Telomeric repeat-binding factor 2
1911186	2019352	108166	Predicted by at least one method			s15_00107	2016301	2016972	-1	Sortase family protein
1911186	2019352	108166	Predicted by at least one method			s15_00108	2017029	2017622	-1	bifunctional 2',3'-cyclic nucleotide 2'-phosphodiesterase/3'-nucleotidase precursor protein
1911186	2019352	108166	Predicted by at least one method			s15_00109	2019167	2019352	1	hypothetical protein
2258092	2272395	14303	Predicted by at least one method			s15_04987	2258092	2258259	1	hypothetical protein
2258092	2272395	14303	Predicted by at least one method			s15_04988	2258285	2258536	1	hypothetical protein
2258092	2272395	14303	Predicted by at least one method			s15_04989	2258556	2259011	1	MazG nucleotide pyrophosphohydrolase domain protein
2258092	2272395	14303	Predicted by at least one method			s15_04990	2259225	2259953	-1	hypothetical protein
2258092	2272395	14303	Predicted by at least one method			s15_04991	2260229	2261017	-1	Sulfotransferase family protein
2258092	2272395	14303	Predicted by at least one method			s15_04992	2261174	2261512	-1	hypothetical protein
2258092	2272395	14303	Predicted by at least one method			s15_04993	2262202	2262513	1	hypothetical protein
2258092	2272395	14303	Predicted by at least one method			s15_04994	2262549	2262752	1	hypothetical protein
2258092	2272395	14303	Predicted by at least one method			s15_04995	2263155	2263610	-1	DNA-binding transcriptional repressor MarR
2258092	2272395	14303	Predicted by at least one method			s15_04996	2263764	2263955	1	hypothetical protein
2258092	2272395	14303	Predicted by at least one method			s15_04997	2264066	2264230	-1	hypothetical protein
2258092	2272395	14303	Predicted by at least one method			s15_04998	2264446	2264643	1	hypothetical protein
2258092	2272395	14303	Predicted by at least one method			s15_04999	2265031	2265831	1	Papain family cysteine protease
2258092	2272395	14303	Predicted by at least one method			s15_05000	2265852	2266214	1	hypothetical protein
2258092	2272395	14303	Predicted by at least one method			s15_05001	2266363	2266533	1	hypothetical protein
2258092	2272395	14303	Predicted by at least one method			s15_05002	2266557	2267030	1	hypothetical protein
2258092	2272395	14303	Predicted by at least one method			s15_05003	2267027	2267569	1	site-specific tyrosine recombinase XerC
2258092	2272395	14303	Predicted by at least one method			s15_05004	2267911	2268759	-1	hypothetical protein
2258092	2272395	14303	Predicted by at least one method			s15_05005	2269104	2270195	1	hypothetical protein
2258092	2272395	14303	Predicted by at least one method			s15_05006	2270642	2271037	1	hypothetical protein
2258092	2272395	14303	Predicted by at least one method			s15_05007	2271105	2271611	1	hypothetical protein
2258092	2272395	14303	Predicted by at least one method			s15_05008	2271915	2272139	1	hypothetical protein
2258092	2272395	14303	Predicted by at least one method			s15_05009	2272144	2272395	1	hypothetical protein
2752317	2757899	5582	Predicted by at least one method			s15_00181	2752317	2752646	1	hypothetical protein
2752317	2757899	5582	Predicted by at least one method			s15_00180	2752733	2753026	-1	Bacillus cereus group antimicrobial protein
2752317	2757899	5582	Predicted by at least one method			s15_00144	2757135	2757899	1	hypothetical protein
2764844	2776570	11726	Predicted by at least one method			s15_00150	2764844	2766025	-1	hypothetical protein
2764844	2776570	11726	Predicted by at least one method			s15_00151	2766451	2766651	-1	hypothetical protein
2764844	2776570	11726	Predicted by at least one method			s15_00152	2766738	2766938	-1	hypothetical protein
2764844	2776570	11726	Predicted by at least one method			s15_00153	2767217	2768071	1	Transposase DDE domain protein
2764844	2776570	11726	Predicted by at least one method			s15_00154	2768112	2768414	-1	hypothetical protein
2764844	2776570	11726	Predicted by at least one method			s15_00155	2768500	2768700	-1	hypothetical protein
2764844	2776570	11726	Predicted by at least one method			s15_00156	2768697	2769365	-1	hypothetical protein
2764844	2776570	11726	Predicted by at least one method			s15_00157	2769383	2769643	-1	hypothetical protein
2764844	2776570	11726	Predicted by at least one method			s15_00158	2769703	2769981	-1	hypothetical protein
2764844	2776570	11726	Predicted by at least one method			s15_00159	2770801	2771019	-1	hypothetical protein
2764844	2776570	11726	Predicted by at least one method			s15_00160	2771679	2772239	-1	hypothetical protein
2764844	2776570	11726	Predicted by at least one method			s15_00161	2772630	2773103	-1	hypothetical protein
2764844	2776570	11726	Predicted by at least one method			s15_00162	2773105	2773302	-1	helix-turn-helix protein
2764844	2776570	11726	Predicted by at least one method			s15_02350	2775734	2776099	-1	hypothetical protein
2764844	2776570	11726	Predicted by at least one method			s15_02351	2776124	2776438	-1	hypothetical protein
2764844	2776570	11726	Predicted by at least one method			s15_02352	2776475	2776570	-1	hypothetical protein
2790961	2816657	25696	Predicted by at least one method			s15_02367	2790961	2791245	1	hypothetical protein
2790961	2816657	25696	Predicted by at least one method			s15_02368	2791552	2791710	1	hypothetical protein
2790961	2816657	25696	Predicted by at least one method			s15_02369	2792312	2792611	-1	hypothetical protein
2790961	2816657	25696	Predicted by at least one method			s15_00318	2794008	2795015	-1	Transposase DDE domain protein
2790961	2816657	25696	Predicted by at least one method		pbpB_1	s15_00317	2795281	2797494	1	Penicillin-binding protein 2B
2790961	2816657	25696	Predicted by at least one method			s15_00316	2797847	2798992	-1	hypothetical protein
2790961	2816657	25696	Predicted by at least one method		trxA_1	s15_00315	2799032	2799514	-1	Thioredoxin
2790961	2816657	25696	Predicted by at least one method			s15_00314	2799889	2800950	1	hypothetical protein
2790961	2816657	25696	Predicted by at least one method			s15_00313	2801348	2801548	1	hypothetical protein
2790961	2816657	25696	Predicted by at least one method			s15_00312	2801943	2803010	1	hypothetical protein
2790961	2816657	25696	Predicted by at least one method			s15_00311	2803085	2803966	-1	hypothetical protein
2790961	2816657	25696	Predicted by at least one method			s15_00310	2804465	2804791	1	hypothetical protein
2790961	2816657	25696	Predicted by at least one method			s15_00309	2804954	2805232	-1	hypothetical protein
2790961	2816657	25696	Predicted by at least one method		yttP_1	s15_00308	2805368	2805943	-1	putative HTH-type transcriptional regulator YttP
2790961	2816657	25696	Predicted by at least one method			s15_00307	2806437	2807246	1	Sugar-specific transcriptional regulator TrmB
2790961	2816657	25696	Predicted by at least one method		ygaZ_1	s15_00306	2807327	2808055	1	Inner membrane protein YgaZ
2790961	2816657	25696	Predicted by at least one method			s15_00305	2808046	2808372	1	Branched-chain amino acid transport protein (AzlD)
2790961	2816657	25696	Predicted by at least one method		yhdG_1	s15_00304	2809050	2810453	1	putative amino acid permease YhdG
2790961	2816657	25696	Predicted by at least one method		dapA_1	s15_00303	2810757	2811638	-1	4-hydroxy-tetrahydrodipicolinate synthase
2790961	2816657	25696	Predicted by at least one method		paiB	s15_00302	2811767	2812378	-1	Protease synthase and sporulation protein PAI 2
2790961	2816657	25696	Predicted by at least one method		gabR_2	s15_00301	2812484	2813866	1	HTH-type transcriptional regulatory protein GabR
2790961	2816657	25696	Predicted by at least one method			s15_00300	2813959	2814603	-1	hypothetical protein
2790961	2816657	25696	Predicted by at least one method			s15_00299	2814718	2815170	1	transcriptional regulator SlyA
2790961	2816657	25696	Predicted by at least one method		paiA_1	s15_00298	2815196	2815714	1	Protease synthase and sporulation negative regulatory protein PAI 1
2790961	2816657	25696	Predicted by at least one method			s15_00297	2816019	2816657	-1	HD domain protein
2838722	2848421	9699	Predicted by at least one method			s15_00279	2838722	2839843	-1	putative transposase
2838722	2848421	9699	Predicted by at least one method		yicL_2	s15_00278	2840060	2841040	-1	putative inner membrane transporter YicL
2838722	2848421	9699	Predicted by at least one method			s15_00277	2841575	2842048	-1	FCD domain protein
2838722	2848421	9699	Predicted by at least one method		yicL_1	s15_00276	2842330	2843301	-1	putative inner membrane transporter YicL
2838722	2848421	9699	Predicted by at least one method			s15_00275	2843489	2844433	1	Bacterial regulatory protein, arsR family
2838722	2848421	9699	Predicted by at least one method		tetA_1	s15_00274	2844426	2845661	1	Tetracycline resistance protein, class C
2838722	2848421	9699	Predicted by at least one method		quiP	s15_00273	2845896	2848421	1	Acyl-homoserine lactone acylase QuiP precursor
2838722	2848421	9699	Predicted by at least one method		tycC_1	s15_00272	2848418	2857018	1	Tyrocidine synthase 3
3414630	3550426	135796	Predicted by at least one method			s15_03719	3414630	3414872	-1	hypothetical protein
3414630	3550426	135796	Predicted by at least one method			s15_03718	3415022	3415795	-1	ParB-like nuclease domain protein
3414630	3550426	135796	Predicted by at least one method			s15_03717	3415928	3416896	-1	ornithine cyclodeaminase
3414630	3550426	135796	Predicted by at least one method		sbnA_2	s15_03716	3416924	3417901	-1	putative siderophore biosynthesis protein SbnA
3414630	3550426	135796	Predicted by at least one method		argF_2	s15_03715	3418072	3419004	-1	Ornithine carbamoyltransferase
3414630	3550426	135796	Predicted by at least one method		glcP	s15_03714	3419416	3420552	-1	Glucose/mannose transporter GlcP
3414630	3550426	135796	Predicted by at least one method		ntdC	s15_03713	3420689	3421738	-1	Glucose-6-phosphate 3-dehydrogenase
3414630	3550426	135796	Predicted by at least one method		ntdB	s15_03712	3421755	3422615	-1	Kanosamine-6-phosphate phosphatase
3414630	3550426	135796	Predicted by at least one method		ntdA	s15_03711	3422602	3423927	-1	3-oxo-glucose-6-phosphate:glutamate aminotransferase
3414630	3550426	135796	Predicted by at least one method		ccpA_2	s15_03710	3424025	3425014	1	Catabolite control protein A
3414630	3550426	135796	Predicted by at least one method		sfp_2	s15_03709	3425148	3425846	-1	4'-phosphopantetheinyl transferase sfp
3414630	3550426	135796	Predicted by at least one method		grsB_2	s15_03708	3426031	3432564	-1	Gramicidin S synthase 2
3414630	3550426	135796	Predicted by at least one method		srfAD	s15_03707	3432809	3433540	-1	Surfactin synthase thioesterase subunit
3414630	3550426	135796	Predicted by at least one method		lgrB_2	s15_03706	3433584	3438080	-1	Linear gramicidin synthase subunit B
3414630	3550426	135796	Predicted by at least one method			s15_03705	3438062	3439141	-1	hypothetical protein
3414630	3550426	135796	Predicted by at least one method		yojI	s15_03704	3439138	3442221	-1	ABC transporter ATP-binding protein YojI
3414630	3550426	135796	Predicted by at least one method		ssuD_1	s15_03703	3442237	3443313	-1	Alkanesulfonate monooxygenase
3414630	3550426	135796	Predicted by at least one method		pksJ	s15_03702	3443332	3451020	-1	Polyketide synthase PksJ
3414630	3550426	135796	Predicted by at least one method		lgrA	s15_03701	3450995	3452572	-1	Linear gramicidin synthase subunit A
3414630	3550426	135796	Predicted by at least one method		mmgC_2	s15_03700	3452569	3453762	-1	Acyl-CoA dehydrogenase
3414630	3550426	135796	Predicted by at least one method			s15_03699	3453762	3454007	-1	D-alanine--poly(phosphoribitol) ligase subunit 2
3414630	3550426	135796	Predicted by at least one method		mmgB_1	s15_03698	3454038	3454886	-1	putative 3-hydroxybutyryl-CoA dehydrogenase
3414630	3550426	135796	Predicted by at least one method		fenF	s15_03697	3454927	3456144	-1	Malonyl CoA-acyl carrier protein transacylase
3414630	3550426	135796	Predicted by at least one method			s15_03696	3456164	3457291	-1	GNAT acetyltransferase
3414630	3550426	135796	Predicted by at least one method		mmgC_1	s15_03695	3457288	3458436	-1	Acyl-CoA dehydrogenase
3414630	3550426	135796	Predicted by at least one method		dltC_1	s15_03694	3458433	3458696	-1	D-alanine--poly(phosphoribitol) ligase subunit 2
3414630	3550426	135796	Predicted by at least one method		ppsD	s15_03693	3458729	3461380	-1	Plipastatin synthase subunit D
3414630	3550426	135796	Predicted by at least one method		grsB_1	s15_03692	3461700	3467423	-1	Gramicidin S synthase 2
3414630	3550426	135796	Predicted by at least one method		ppsE	s15_03691	3467450	3477460	-1	Phthiocerol synthesis polyketide synthase type I PpsE
3414630	3550426	135796	Predicted by at least one method			s15_03690	3478711	3479064	-1	hypothetical protein
3414630	3550426	135796	Predicted by at least one method			s15_03689	3479076	3479312	-1	hypothetical protein
3414630	3550426	135796	Predicted by at least one method			s15_03688	3479291	3479626	-1	hypothetical protein
3414630	3550426	135796	Predicted by at least one method			s15_03687	3479665	3479865	-1	hypothetical protein
3414630	3550426	135796	Predicted by at least one method			s15_03686	3480140	3480529	-1	hypothetical protein
3414630	3550426	135796	Predicted by at least one method		toxA	s15_03685	3480546	3483332	-1	Toxin A
3414630	3550426	135796	Predicted by at least one method		tycC_2	s15_03684	3483662	3491260	-1	Tyrocidine synthase 3
3414630	3550426	135796	Predicted by at least one method		yhdN_3	s15_03683	3491626	3492552	1	General stress protein 69
3414630	3550426	135796	Predicted by at least one method		ddc_2	s15_03682	3493037	3494689	1	L-2,4-diaminobutyrate decarboxylase
3414630	3550426	135796	Predicted by at least one method			s15_03681	3494793	3495437	1	hypothetical protein
3414630	3550426	135796	Predicted by at least one method			s15_03680	3495604	3495870	1	hypothetical protein
3414630	3550426	135796	Predicted by at least one method			s15_03679	3496473	3496985	-1	hypothetical protein
3414630	3550426	135796	Predicted by at least one method			s15_03678	3498035	3498337	1	hypothetical protein
3414630	3550426	135796	Predicted by at least one method		fadB_3	s15_03677	3498332	3498691	-1	putative enoyl-CoA hydratase
3414630	3550426	135796	Predicted by at least one method			s15_03676	3499514	3500533	-1	hypothetical protein
3414630	3550426	135796	Predicted by at least one method			s15_03675	3501292	3501864	-1	Major Facilitator Superfamily protein
3414630	3550426	135796	Predicted by at least one method		hsrA_3	s15_03674	3501916	3502668	-1	putative transport protein HsrA
3414630	3550426	135796	Predicted by at least one method			s15_03673	3502913	3503323	-1	hypothetical protein
3414630	3550426	135796	Predicted by at least one method			s15_03672	3503439	3503627	-1	helix-turn-helix protein
3414630	3550426	135796	Predicted by at least one method		xre_1	s15_03671	3503788	3504111	1	HTH-type transcriptional regulator Xre
3414630	3550426	135796	Predicted by at least one method		Int-Tn_1	s15_03670	3504272	3504847	-1	Transposase from transposon Tn916
3414630	3550426	135796	Predicted by at least one method			s15_03669	3505468	3506544	-1	hypothetical protein
3414630	3550426	135796	Predicted by at least one method			s15_03668	3506545	3506964	-1	hypothetical protein
3414630	3550426	135796	Predicted by at least one method			s15_03667	3508017	3508994	-1	hypothetical protein
3414630	3550426	135796	Predicted by at least one method			s15_03666	3508991	3509905	-1	Macro domain protein
3414630	3550426	135796	Predicted by at least one method			s15_03665	3510248	3512017	-1	hypothetical protein
3414630	3550426	135796	Predicted by at least one method			s15_03664	3512018	3512608	-1	hypothetical protein
3414630	3550426	135796	Predicted by at least one method			s15_03663	3512810	3514555	-1	AIPR protein
3414630	3550426	135796	Predicted by at least one method		tnpR	s15_03662	3514752	3515354	-1	Transposon gamma-delta resolvase
3414630	3550426	135796	Predicted by at least one method			s15_03661	3516107	3516991	-1	hypothetical protein
3414630	3550426	135796	Predicted by at least one method			s15_03660	3517219	3518148	-1	hypothetical protein
3414630	3550426	135796	Predicted by at least one method			s15_03659	3518291	3518443	-1	hypothetical protein
3414630	3550426	135796	Predicted by at least one method			s15_03658	3519439	3520974	1	hypothetical protein
3414630	3550426	135796	Predicted by at least one method			s15_03657	3521605	3521874	-1	hypothetical protein
3414630	3550426	135796	Predicted by at least one method			s15_03656	3521883	3522575	-1	HIRAN domain protein
3414630	3550426	135796	Predicted by at least one method			s15_03655	3523610	3524338	-1	hypothetical protein
3414630	3550426	135796	Predicted by at least one method			s15_03654	3524597	3524695	1	hypothetical protein
3414630	3550426	135796	Predicted by at least one method			s15_03653	3525227	3526510	-1	hypothetical protein
3414630	3550426	135796	Predicted by at least one method			s15_03652	3526607	3526828	-1	hypothetical protein
3414630	3550426	135796	Predicted by at least one method			s15_03651	3527312	3528685	-1	hypothetical protein
3414630	3550426	135796	Predicted by at least one method			s15_03650	3528678	3530567	-1	hypothetical protein
3414630	3550426	135796	Predicted by at least one method			s15_03649	3530771	3531901	-1	hypothetical protein
3414630	3550426	135796	Predicted by at least one method			s15_03648	3532823	3533026	1	hypothetical protein
3414630	3550426	135796	Predicted by at least one method			s15_03647	3533150	3533530	-1	hypothetical protein
3414630	3550426	135796	Predicted by at least one method			s15_03646	3533717	3533992	-1	hypothetical protein
3414630	3550426	135796	Predicted by at least one method			s15_03645	3534007	3534345	-1	hypothetical protein
3414630	3550426	135796	Predicted by at least one method			s15_03644	3534348	3535436	-1	hypothetical protein
3414630	3550426	135796	Predicted by at least one method			s15_03643	3535773	3535949	1	hypothetical protein
3414630	3550426	135796	Predicted by at least one method			s15_03642	3536005	3536724	1	hypothetical protein
3414630	3550426	135796	Predicted by at least one method		haeIIIM	s15_03641	3537141	3538829	-1	Modification methylase HaeIII
3414630	3550426	135796	Predicted by at least one method			s15_03640	3539140	3540405	-1	5-methylcytosine-specific restriction enzyme subunit McrC
3414630	3550426	135796	Predicted by at least one method		mcrB	s15_03639	3540405	3542825	-1	5-methylcytosine-specific restriction enzyme B
3414630	3550426	135796	Predicted by at least one method			s15_03638	3543197	3543538	-1	hypothetical protein
3414630	3550426	135796	Predicted by at least one method			s15_03637	3543703	3544638	-1	hypothetical protein
3414630	3550426	135796	Predicted by at least one method			s15_03636	3545051	3545914	-1	hypothetical protein
3414630	3550426	135796	Predicted by at least one method			s15_03635	3546214	3547092	-1	hypothetical protein
3414630	3550426	135796	Predicted by at least one method			s15_03634	3548024	3548911	-1	hypothetical protein
3414630	3550426	135796	Predicted by at least one method			s15_03633	3549231	3549356	-1	hypothetical protein
3414630	3550426	135796	Predicted by at least one method		rapG	s15_03632	3549353	3550426	-1	Response regulator aspartate phosphatase G
3877034	3902165	25131	Predicted by at least one method		rpsO	s15_02029	3877034	3877303	-1	30S ribosomal protein S15
3877034	3902165	25131	Predicted by at least one method		ribF	s15_02030	3877404	3878375	-1	Riboflavin biosynthesis protein RibF
3877034	3902165	25131	Predicted by at least one method		truB	s15_02031	3878419	3879342	-1	tRNA pseudouridine synthase B
3877034	3902165	25131	Predicted by at least one method		rbfA	s15_02032	3879429	3879785	-1	Ribosome-binding factor A
3877034	3902165	25131	Predicted by at least one method			s15_02033	3879801	3880082	-1	hypothetical protein
3877034	3902165	25131	Predicted by at least one method		infB	s15_02034	3880079	3882145	-1	Translation initiation factor IF-2
3877034	3902165	25131	Predicted by at least one method		rplGA	s15_02035	3882150	3882461	-1	putative ribosomal protein YlxQ
3877034	3902165	25131	Predicted by at least one method			s15_02036	3882462	3882734	-1	hypothetical protein
3877034	3902165	25131	Predicted by at least one method			s15_02037	3882746	3883852	-1	hypothetical protein
3877034	3902165	25131	Predicted by at least one method		rimP	s15_02038	3883870	3884340	-1	Ribosome maturation factor RimP
3877034	3902165	25131	Predicted by at least one method		polC_1	s15_02039	3884673	3888974	-1	DNA polymerase III PolC-type
3877034	3902165	25131	Predicted by at least one method		proS_2	s15_02040	3889099	3890799	-1	Proline--tRNA ligase
3877034	3902165	25131	Predicted by at least one method		rasP	s15_02041	3890909	3892165	-1	Regulator of sigma-W protease RasP
3877034	3902165	25131	Predicted by at least one method		dxr_2	s15_02042	3892183	3893325	-1	1-deoxy-D-xylulose 5-phosphate reductoisomerase
3877034	3902165	25131	Predicted by at least one method		cdsA	s15_02043	3893349	3894140	-1	Phosphatidate cytidylyltransferase
3877034	3902165	25131	Predicted by at least one method		uppS	s15_02044	3894158	3894934	-1	Ditrans,polycis-undecaprenyl-diphosphate synthase ((2E,6E)-farnesyl-diphosphate specific)
3877034	3902165	25131	Predicted by at least one method		frr	s15_02045	3895020	3895577	-1	Ribosome-recycling factor
3877034	3902165	25131	Predicted by at least one method		pyrH_1	s15_02046	3895580	3896302	-1	Uridylate kinase
3877034	3902165	25131	Predicted by at least one method		tsf	s15_02047	3896369	3897256	-1	Elongation factor Ts
3877034	3902165	25131	Predicted by at least one method		rpsB	s15_02048	3897360	3898061	-1	30S ribosomal protein S2
3877034	3902165	25131	Predicted by at least one method		codY	s15_02049	3898410	3899189	-1	GTP-sensing transcriptional pleiotropic repressor CodY
3877034	3902165	25131	Predicted by at least one method		clpY	s15_02050	3899267	3900658	-1	ATP-dependent protease ATPase subunit ClpY
3877034	3902165	25131	Predicted by at least one method		hslV	s15_02051	3900681	3901223	-1	ATP-dependent protease subunit HslV
3877034	3902165	25131	Predicted by at least one method		xerC_2	s15_02052	3901266	3902165	-1	Tyrosine recombinase XerC
4430510	4442538	12028	Predicted by at least one method		mnmA	s15_01050	4430510	4431625	-1	tRNA-specific 2-thiouridylase MnmA
4430510	4442538	12028	Predicted by at least one method		iscS_1	s15_01049	4431642	4432787	-1	Cysteine desulfurase
4430510	4442538	12028	Predicted by at least one method		cymR	s15_01048	4432823	4433239	-1	HTH-type transcriptional regulator CymR
4430510	4442538	12028	Predicted by at least one method		rarA	s15_01047	4433533	4434819	1	Replication-associated recombination protein A
4430510	4442538	12028	Predicted by at least one method		rsfA_2	s15_01046	4434857	4435498	1	Prespore-specific transcriptional regulator RsfA
4430510	4442538	12028	Predicted by at least one method		tcdA	s15_01045	4436076	4436843	-1	tRNA threonylcarbamoyladenosine dehydratase
4430510	4442538	12028	Predicted by at least one method		aspS	s15_01044	4437144	4438919	-1	Aspartate--tRNA ligase
4430510	4442538	12028	Predicted by at least one method		hisS_1	s15_01043	4438932	4440203	-1	Histidine--tRNA ligase
4430510	4442538	12028	Predicted by at least one method			s15_01042	4440558	4440734	-1	hypothetical protein
4430510	4442538	12028	Predicted by at least one method			s15_01041	4441183	4442538	-1	putative transposase
4830866	4836853	5987	Predicted by at least one method			s15_03245	4830866	4831375	-1	hypothetical protein
4830866	4836853	5987	Predicted by at least one method			s15_03246	4831400	4832080	-1	hypothetical protein
4830866	4836853	5987	Predicted by at least one method			s15_03247	4832262	4833269	1	PD-(D/E)XK nuclease family transposase
4830866	4836853	5987	Predicted by at least one method			s15_03248	4833310	4834068	-1	hypothetical protein
4830866	4836853	5987	Predicted by at least one method			s15_03249	4834053	4834835	-1	hypothetical protein
4830866	4836853	5987	Predicted by at least one method			s15_03250	4835151	4835615	-1	hypothetical protein
4830866	4836853	5987	Predicted by at least one method			s15_03251	4835667	4835921	-1	hypothetical protein
4830866	4836853	5987	Predicted by at least one method		yxdM_6	s15_03252	4836042	4836377	-1	ABC transporter permease protein YxdM
4830866	4836853	5987	Predicted by at least one method			s15_03253	4836437	4836853	-1	Polyketide cyclase / dehydrase and lipid transport
5513954	5520163	6209	Predicted by at least one method		macB_4	s15_02661	5513277	5513957	-1	Macrolide export ATP-binding/permease protein MacB
5513954	5520163	6209	Predicted by at least one method		yknX_2	s15_02660	5513954	5515144	-1	Putative efflux system component YknX
5513954	5520163	6209	Predicted by at least one method			s15_02659	5515349	5515546	1	hypothetical protein
5513954	5520163	6209	Predicted by at least one method			s15_02658	5515548	5516018	1	hypothetical protein
5513954	5520163	6209	Predicted by at least one method		bmrA_2	s15_02657	5516068	5517789	-1	Multidrug resistance ABC transporter ATP-binding/permease protein BmrA
5513954	5520163	6209	Predicted by at least one method			s15_02656	5518132	5518224	1	hypothetical protein
5513954	5520163	6209	Predicted by at least one method			s15_02655	5518275	5518367	1	hypothetical protein
5513954	5520163	6209	Predicted by at least one method			s15_02654	5518412	5518504	1	hypothetical protein
5513954	5520163	6209	Predicted by at least one method			s15_02653	5519024	5519227	-1	hypothetical protein
5513954	5520163	6209	Predicted by at least one method			s15_02652	5519591	5520163	1	site-specific tyrosine recombinase XerC
5949888	5994984	45096	Predicted by at least one method			s15_00210	5949888	5950433	1	hypothetical protein
5949888	5994984	45096	Predicted by at least one method			s15_00211	5950430	5951053	1	hypothetical protein
5949888	5994984	45096	Predicted by at least one method			s15_00212	5951603	5951773	1	hypothetical protein
5949888	5994984	45096	Predicted by at least one method		tdcB_1	s15_02184	5957330	5958331	-1	L-threonine dehydratase catabolic TdcB
5949888	5994984	45096	Predicted by at least one method		ald1	s15_02185	5958328	5959440	-1	Alanine dehydrogenase 1
5949888	5994984	45096	Predicted by at least one method		steT_1	s15_02186	5960072	5961427	1	Serine/threonine exchanger SteT
5949888	5994984	45096	Predicted by at least one method			s15_01790	5966142	5966594	1	hypothetical protein
5949888	5994984	45096	Predicted by at least one method			s15_02190	5967810	5967983	-1	hypothetical protein
5949888	5994984	45096	Predicted by at least one method			s15_02191	5968458	5969171	-1	hypothetical protein
5949888	5994984	45096	Predicted by at least one method			s15_02192	5969189	5969959	-1	hypothetical protein
5949888	5994984	45096	Predicted by at least one method			s15_02193	5971078	5971470	1	hypothetical protein
5949888	5994984	45096	Predicted by at least one method			s15_02194	5971563	5972345	1	hypothetical protein
5949888	5994984	45096	Predicted by at least one method			s15_02195	5972360	5973277	1	hypothetical protein
5949888	5994984	45096	Predicted by at least one method		blaI_3	s15_02175	5977890	5978291	1	Penicillinase repressor
5949888	5994984	45096	Predicted by at least one method		blaR1_3	s15_02176	5978291	5980213	1	Regulatory protein BlaR1
5949888	5994984	45096	Predicted by at least one method			s15_02177	5980667	5980996	1	hypothetical protein
5949888	5994984	45096	Predicted by at least one method		xerS_1	s15_02178	5981228	5982334	-1	Tyrosine recombinase XerS
5949888	5994984	45096	Predicted by at least one method			s15_01870	5983823	5984713	-1	NHL repeat protein
5949888	5994984	45096	Predicted by at least one method			s15_02223	5985807	5986862	1	Arylesterase
5949888	5994984	45096	Predicted by at least one method		sunS_1	s15_02224	5987290	5988369	1	SPBc2 prophage-derived glycosyltransferase SunS
5949888	5994984	45096	Predicted by at least one method		gerBA_2	s15_02225	5989031	5990530	1	Spore germination protein B1
5949888	5994984	45096	Predicted by at least one method		yndE_2	s15_02226	5990527	5991639	1	Spore germination protein YndE
5949888	5994984	45096	Predicted by at least one method			s15_02227	5991636	5992763	1	hypothetical protein
5949888	5994984	45096	Predicted by at least one method			s15_02218	5994115	5994984	-1	N-acetyltransferase
6014624	6162832	148208	Predicted by at least one method			s15_02189	6014624	6014875	-1	hypothetical protein
6014624	6162832	148208	Predicted by at least one method			s15_02206	6016345	6017421	-1	hypothetical protein
6014624	6162832	148208	Predicted by at least one method			s15_02207	6017503	6018225	-1	hypothetical protein
6014624	6162832	148208	Predicted by at least one method			s15_02208	6018441	6019235	-1	Sulfotransferase family protein
6014624	6162832	148208	Predicted by at least one method		fcf1	s15_02209	6019526	6020470	1	dTDP-4-dehydro-6-deoxyglucose reductase
6014624	6162832	148208	Predicted by at least one method			s15_02210	6020511	6021287	-1	hypothetical protein
6014624	6162832	148208	Predicted by at least one method		epsE	s15_02211	6021354	6023285	-1	Putative glycosyltransferase EpsE
6014624	6162832	148208	Predicted by at least one method			s15_02152	6025022	6026749	-1	hypothetical protein
6014624	6162832	148208	Predicted by at least one method			s15_02339	6029666	6031345	-1	Collagen triple helix repeat (20 copies)
6014624	6162832	148208	Predicted by at least one method		ywtF_1	s15_02340	6032764	6033711	-1	Putative transcriptional regulator YwtF
6014624	6162832	148208	Predicted by at least one method			s15_02341	6034399	6035478	-1	hypothetical protein
6014624	6162832	148208	Predicted by at least one method		sigV	s15_02342	6036459	6036974	1	RNA polymerase sigma factor SigV
6014624	6162832	148208	Predicted by at least one method			s15_02343	6036975	6037142	1	hypothetical protein
6014624	6162832	148208	Predicted by at least one method		pgdA_5	s15_02344	6037423	6038199	1	Peptidoglycan-N-acetylglucosamine deacetylase
6014624	6162832	148208	Predicted by at least one method			s15_02345	6038214	6038870	1	Putative cell-wall binding lipoprotein
6014624	6162832	148208	Predicted by at least one method			s15_02346	6039076	6039591	1	hypothetical protein
6014624	6162832	148208	Predicted by at least one method			s15_02347	6040386	6041714	1	Magnesium transporter MgtE
6014624	6162832	148208	Predicted by at least one method		bcrC_1	s15_02348	6042012	6042551	1	Undecaprenyl-diphosphatase BcrC
6014624	6162832	148208	Predicted by at least one method		mgtB_1	s15_02349	6042745	6045435	1	Magnesium-transporting ATPase, P-type 1
6014624	6162832	148208	Predicted by at least one method			s15_01924	6047051	6047200	1	hypothetical protein
6014624	6162832	148208	Predicted by at least one method			s15_01925	6047767	6047895	1	hypothetical protein
6014624	6162832	148208	Predicted by at least one method			s15_02183	6049651	6052200	1	hypothetical protein
6014624	6162832	148208	Predicted by at least one method			s15_01869	6053899	6054162	1	hypothetical protein
6014624	6162832	148208	Predicted by at least one method			s15_02161	6055570	6056508	1	NHL repeat protein
6014624	6162832	148208	Predicted by at least one method			s15_02162	6057162	6057839	1	Collagen triple helix repeat (20 copies)
6014624	6162832	148208	Predicted by at least one method			s15_02228	6060526	6060852	-1	hypothetical protein
6014624	6162832	148208	Predicted by at least one method			s15_02229	6061171	6061347	-1	hypothetical protein
6014624	6162832	148208	Predicted by at least one method			s15_02230	6061923	6063062	1	YibE/F-like protein
6014624	6162832	148208	Predicted by at least one method			s15_02231	6063059	6063829	1	YibE/F-like protein
6014624	6162832	148208	Predicted by at least one method		htrB_1	s15_02232	6064246	6065469	-1	Serine protease Do-like HtrB
6014624	6162832	148208	Predicted by at least one method			s15_02158	6067117	6067566	1	Helix-turn-helix domain protein
6014624	6162832	148208	Predicted by at least one method			s15_02159	6067703	6069394	-1	Collagen triple helix repeat (20 copies)
6014624	6162832	148208	Predicted by at least one method		gadC	s15_02212	6071538	6072977	1	Glutamate/gamma-aminobutyrate antiporter
6014624	6162832	148208	Predicted by at least one method		ddc_1	s15_02213	6073034	6074896	1	L-2,4-diaminobutyrate decarboxylase
6014624	6162832	148208	Predicted by at least one method		pdxK_1	s15_02214	6075114	6075929	1	Pyridoxine kinase
6014624	6162832	148208	Predicted by at least one method		nhaC_1	s15_02215	6076332	6077717	1	Na(+)/H(+) antiporter NhaC
6014624	6162832	148208	Predicted by at least one method			s15_02216	6078229	6078522	1	Trp repressor protein
6014624	6162832	148208	Predicted by at least one method			s15_02217	6079427	6079696	-1	hypothetical protein
6014624	6162832	148208	Predicted by at least one method		sdhB_1	s15_00041	6081142	6081720	-1	L-serine dehydratase, beta chain
6014624	6162832	148208	Predicted by at least one method			s15_00042	6082494	6083096	-1	Adenosine monophosphate-protein transferase NmFic
6014624	6162832	148208	Predicted by at least one method			s15_00043	6083083	6083271	-1	hypothetical protein
6014624	6162832	148208	Predicted by at least one method		lrpC_1	s15_00044	6083441	6083881	-1	HTH-type transcriptional regulator LrpC
6014624	6162832	148208	Predicted by at least one method		yjeH	s15_00045	6084032	6085327	1	Inner membrane protein YjeH
6014624	6162832	148208	Predicted by at least one method		xerC_1	s15_00046	6085639	6086811	-1	Tyrosine recombinase XerC
6014624	6162832	148208	Predicted by at least one method			s15_00047	6087215	6088216	1	Helix-turn-helix domain protein
6014624	6162832	148208	Predicted by at least one method			s15_00048	6088748	6089155	-1	hypothetical protein
6014624	6162832	148208	Predicted by at least one method		hfq_1	s15_00049	6089210	6089398	-1	RNA-binding protein Hfq
6014624	6162832	148208	Predicted by at least one method			s15_00050	6089812	6090978	-1	hypothetical protein
6014624	6162832	148208	Predicted by at least one method		ponA_1	s15_00051	6091555	6094029	-1	Penicillin-binding protein 1A/1B
6014624	6162832	148208	Predicted by at least one method			s15_01457	6095642	6096214	-1	hypothetical protein
6014624	6162832	148208	Predicted by at least one method		lgrB_1	s15_02153	6099431	6100246	-1	Linear gramicidin synthase subunit B
6014624	6162832	148208	Predicted by at least one method			s15_02233	6101532	6102146	1	hypothetical protein
6014624	6162832	148208	Predicted by at least one method			s15_02234	6102198	6102833	-1	hypothetical protein
6014624	6162832	148208	Predicted by at least one method			s15_02235	6102833	6103462	-1	hypothetical protein
6014624	6162832	148208	Predicted by at least one method			s15_02236	6103800	6104513	-1	hypothetical protein
6014624	6162832	148208	Predicted by at least one method			s15_02237	6104616	6104789	-1	hypothetical protein
6014624	6162832	148208	Predicted by at least one method			s15_02238	6104773	6105186	-1	hypothetical protein
6014624	6162832	148208	Predicted by at least one method			s15_02239	6105599	6106234	1	hypothetical protein
6014624	6162832	148208	Predicted by at least one method			s15_02240	6106717	6106881	1	hypothetical protein
6014624	6162832	148208	Predicted by at least one method			s15_02241	6107006	6108112	-1	hypothetical protein
6014624	6162832	148208	Predicted by at least one method			s15_02242	6108105	6109619	-1	hypothetical protein
6014624	6162832	148208	Predicted by at least one method			s15_02305	6111678	6111962	-1	hypothetical protein
6014624	6162832	148208	Predicted by at least one method			s15_02306	6112505	6112804	1	hypothetical protein
6014624	6162832	148208	Predicted by at least one method		hfq_3	s15_02307	6113799	6113987	1	RNA-binding protein Hfq
6014624	6162832	148208	Predicted by at least one method			s15_02308	6114542	6114685	1	hypothetical protein
6014624	6162832	148208	Predicted by at least one method		nit	s15_02309	6114941	6115921	-1	Nitrilase
6014624	6162832	148208	Predicted by at least one method			s15_02310	6116156	6116491	1	Nitrilase
6014624	6162832	148208	Predicted by at least one method		yjiR_2	s15_02311	6116600	6117958	-1	putative HTH-type transcriptional regulator YjiR
6014624	6162832	148208	Predicted by at least one method		pbpH_1	s15_02312	6118462	6120603	1	Penicillin-binding protein H
6014624	6162832	148208	Predicted by at least one method			s15_02313	6121360	6121551	1	hypothetical protein
6014624	6162832	148208	Predicted by at least one method			s15_02314	6121720	6122040	1	DNA-binding transcriptional repressor ArsR
6014624	6162832	148208	Predicted by at least one method			s15_02315	6122090	6122596	1	hypothetical protein
6014624	6162832	148208	Predicted by at least one method		dacA_3	s15_02316	6122956	6124371	1	D-alanyl-D-alanine carboxypeptidase DacA precursor
6014624	6162832	148208	Predicted by at least one method			s15_02317	6124722	6124910	1	hypothetical protein
6014624	6162832	148208	Predicted by at least one method			s15_02318	6125174	6125407	1	hypothetical protein
6014624	6162832	148208	Predicted by at least one method			s15_02319	6125468	6126376	1	EamA-like transporter family protein
6014624	6162832	148208	Predicted by at least one method			s15_02552	6128610	6128765	-1	hypothetical protein
6014624	6162832	148208	Predicted by at least one method			s15_02553	6128931	6129788	-1	hypothetical protein
6014624	6162832	148208	Predicted by at least one method			s15_02554	6130010	6130522	-1	Helix-turn-helix domain protein
6014624	6162832	148208	Predicted by at least one method			s15_02555	6130544	6130894	-1	hypothetical protein
6014624	6162832	148208	Predicted by at least one method		xerD_1	s15_02556	6131130	6132173	1	Tyrosine recombinase XerD
6014624	6162832	148208	Predicted by at least one method		immR_3	s15_02557	6132386	6132712	1	HTH-type transcriptional regulator ImmR
6014624	6162832	148208	Predicted by at least one method			s15_02558	6133045	6133200	-1	hypothetical protein
6014624	6162832	148208	Predicted by at least one method			s15_02559	6133197	6134420	-1	hypothetical protein
6014624	6162832	148208	Predicted by at least one method			s15_02560	6134633	6135166	-1	hypothetical protein
6014624	6162832	148208	Predicted by at least one method		dppE_6	s15_02561	6135216	6136859	-1	Dipeptide-binding protein DppE precursor
6014624	6162832	148208	Predicted by at least one method		prtS_1	s15_02562	6138300	6139370	1	Protease PrtS precursor
6014624	6162832	148208	Predicted by at least one method		pspA_4	s15_02563	6139482	6140105	1	Phosphoserine phosphatase 1
6014624	6162832	148208	Predicted by at least one method			s15_02564	6140326	6141585	-1	hypothetical protein
6014624	6162832	148208	Predicted by at least one method			s15_02565	6142292	6142534	1	Tn3 transposase DDE domain protein
6014624	6162832	148208	Predicted by at least one method			s15_02566	6143228	6143518	-1	phosphodiesterase YaeI
6014624	6162832	148208	Predicted by at least one method			s15_02567	6143564	6144202	-1	putative metallophosphoesterase
6014624	6162832	148208	Predicted by at least one method			s15_02568	6144265	6144879	-1	Bifunctional xylanase/deacetylase precursor
6014624	6162832	148208	Predicted by at least one method			s15_02569	6144920	6145090	-1	hypothetical protein
6014624	6162832	148208	Predicted by at least one method		phoR_5	s15_02570	6145269	6147122	-1	Alkaline phosphatase synthesis sensor protein PhoR
6014624	6162832	148208	Predicted by at least one method		regX3_1	s15_02571	6147119	6147682	-1	Sensory transduction protein regX3
6014624	6162832	148208	Predicted by at least one method		hin	s15_02572	6148082	6148417	1	DNA-invertase hin
6014624	6162832	148208	Predicted by at least one method			s15_02573	6149466	6149741	1	hypothetical protein
6014624	6162832	148208	Predicted by at least one method			s15_02574	6150133	6150543	1	Tn3 transposase DDE domain protein
6014624	6162832	148208	Predicted by at least one method		bsn_2	s15_02575	6150799	6151338	1	Extracellular ribonuclease precursor
6014624	6162832	148208	Predicted by at least one method			s15_02264	6153464	6153706	1	hypothetical protein
6014624	6162832	148208	Predicted by at least one method		cry2Aa	s15_02265	6154176	6156878	1	Pesticidal crystal protein cry2Aa
6014624	6162832	148208	Predicted by at least one method		acpB	s15_02266	6157818	6159239	1	Capsule synthesis positive regulator AcpB
6014624	6162832	148208	Predicted by at least one method		oatA	s15_02267	6159751	6161532	1	O-acetyltransferase OatA
6014624	6162832	148208	Predicted by at least one method		srrA_1	s15_02268	6162167	6162832	-1	Transcriptional regulatory protein SrrA
6053899	6061347	7448	Predicted by at least one method			s15_01869	6053899	6054162	1	hypothetical protein
6053899	6061347	7448	Predicted by at least one method			s15_02161	6055570	6056508	1	NHL repeat protein
6053899	6061347	7448	Predicted by at least one method			s15_02162	6057162	6057839	1	Collagen triple helix repeat (20 copies)
6053899	6061347	7448	Predicted by at least one method			s15_02228	6060526	6060852	-1	hypothetical protein
6053899	6061347	7448	Predicted by at least one method			s15_02229	6061171	6061347	-1	hypothetical protein
6176424	6181138	4714	Predicted by at least one method			s15_02527	6176424	6178169	-1	putative ABC transporter ATP-binding protein
6176424	6181138	4714	Predicted by at least one method		yheI_2	s15_02528	6178166	6179923	-1	putative multidrug resistance ABC transporter ATP-binding/permease protein YheI
6176424	6181138	4714	Predicted by at least one method		gltC_3	s15_02529	6180269	6181138	1	HTH-type transcriptional regulator GltC
